# Supplementary material for: A DSSM network for inferring and prioritizing cell-type-specific regulons using single-cell RNA-seq data
Source: BMC Bioinformatics. 2025 Dec 7;27:8. doi: 10.1186/s12859-025-06329-4 (PMC12798040; doi:10.1186/s12859-025-06329-4)
Supplement: Supplementary file 1 — Supplementary Material 1 [file 12859_2025_6329_MOESM1_ESM.csv]

Supplementary Table S1. The time and memory consumption under different gene numbers
Gene Number	Memory Usage (MB)	Time Consumption (s)
500 genes	276.80 MB	33.05 s
1000 genes	305.48 MB	67.44 s
2000 genes	363.69 MB	140.33 s
5000 genes	537.05 MB	339.13 s
10000 genes	854.05 MB	728.61 s
15000 genes	1218.30 MB	1191.95? s
