# Supplementary material for: A DSSM network for inferring and prioritizing cell-type-specific regulons using single-cell RNA-seq data
Source: BMC Bioinformatics. 2025 Dec 7;27:8. doi: 10.1186/s12859-025-06329-4 (PMC12798040; doi:10.1186/s12859-025-06329-4)
Supplement: Supplementary file 2 — Supplementary Material 2 [file 12859_2025_6329_MOESM2_ESM.csv]

Supplementary Table S2. Cell-type-specific regulons information
Cell Type	TF	TG	TF-TG	Cell number
B	526	2471	92575	178
CD4Tconv	599	4937	107567	706
CD8T	714	3163	90009	519
Endothelial	492	2231	95119	178
Fibroblasts	676	2285	100538	372
Malignant	1044	2629	296491	5399
Mono_macro	1147	2657	354967	1538
