# Supplementary material for: A DSSM network for inferring and prioritizing cell-type-specific regulons using single-cell RNA-seq data
Source: BMC Bioinformatics. 2025 Dec 7;27:8. doi: 10.1186/s12859-025-06329-4 (PMC12798040; doi:10.1186/s12859-025-06329-4)
Supplement: Supplementary file 3 — Supplementary Material 3 [file 12859_2025_6329_MOESM3_ESM.csv]

Supplementary Table S3. GO enrichment analysis of BRCA1
ONTOLOGY	ID	Description	GeneRatio	BgRatio	pvalue	p.adjust	qvalue	geneID	Count
BP	GO:0007080	mitotic metaphase plate congression	6/218	50/18723	2.41E-05	0.037120906	0.034884899	AURKB/CDCA5/CHMP4A/EML3/KIF2C/NUDC	6
BP	GO:0034470	ncRNA processing	15/218	395/18723	6.41E-05	0.037120906	0.034884899	FDXACB1/FTSJ3/INTS5/METTL1/NOL6/OSGEP/PA2G4/REXO4/RRP12/SART1/TSEN34/URB1/WDR46/WDR74/ZCCHC8	15
BP	GO:0010498	proteasomal protein catabolic process	17/218	490/18723	6.42E-05	0.037120906	0.034884899	ANKZF1/BAG6/CALR/DCAF11/GABARAP/HSPA1A/MAN1B1/NEMF/PKD1/PLK3/PSMD6/PSME2/RAD23A/RNF19B/RNF40/SHARPIN/TOR1A	17
BP	GO:0016233	telomere capping	5/218	39/18723	8.52E-05	0.037120906	0.034884899	AURKB/DCLRE1C/MAP2K7/PNKP/TINF2	5
BP	GO:0051310	metaphase plate congression	6/218	65/18723	0.000108367	0.037120906	0.034884899	AURKB/CDCA5/CHMP4A/EML3/KIF2C/NUDC	6
BP	GO:0022613	ribonucleoprotein complex biogenesis	16/218	463/18723	0.000110589	0.037120906	0.034884899	CPSF7/EIF3D/FDXACB1/FTSJ3/ISG20L2/LSM2/METTL17/NOL6/PA2G4/PRPF31/REXO4/RRP12/SART1/URB1/WDR46/WDR74	16
BP	GO:2000573	positive regulation of DNA biosynthetic process	6/218	66/18723	0.000118058	0.037120906	0.034884899	AURKB/MAP2K7/PCNA/PNKP/POLG2/WRAP53	6
BP	GO:0140014	mitotic nuclear division	12/218	287/18723	0.000143613	0.038492917	0.036174266	AURKB/CDC25C/CDCA5/CHMP4A/EML3/HSPA1A/KIF2C/MAD2L1BP/NUDC/OBSL1/UBE2I/USP16	12
BP	GO:0000045	autophagosome assembly	7/218	99/18723	0.000158375	0.038492917	0.036174266	ATG9A/CHMP4A/GABARAP/IFT20/NPRL2/PHF23/WDR45	7
BP	GO:0034660	ncRNA metabolic process	16/218	485/18723	0.000187845	0.038492917	0.036174266	FDXACB1/FTSJ3/HARS2/INTS5/METTL1/NOL6/OSGEP/PA2G4/REXO4/RRP12/SART1/TSEN34/URB1/WDR46/WDR74/ZCCHC8	16
BP	GO:1905037	autophagosome organization	7/218	103/18723	0.000202686	0.038492917	0.036174266	ATG9A/CHMP4A/GABARAP/IFT20/NPRL2/PHF23/WDR45	7
BP	GO:0042254	ribosome biogenesis	12/218	299/18723	0.000209866	0.038492917	0.036174266	FDXACB1/FTSJ3/ISG20L2/METTL17/NOL6/PA2G4/REXO4/RRP12/SART1/URB1/WDR46/WDR74	12
BP	GO:2000278	regulation of DNA biosynthetic process	7/218	106/18723	0.000242081	0.039154642	0.036796132	AURKB/MAP2K7/PCNA/PNKP/POLG2/TINF2/WRAP53	7
BP	GO:0006783	heme biosynthetic process	4/218	27/18723	0.000254272	0.039154642	0.036796132	HMBS/PPOX/SLC25A38/TMEM14C	4
BP	GO:0007033	vacuole organization	9/218	180/18723	0.000266842	0.039154642	0.036796132	ATG9A/CCDC115/CHMP4A/GABARAP/IFT20/NPRL2/PHF23/VPS11/WDR45	9
BP	GO:0006364	rRNA processing	10/218	225/18723	0.000317185	0.040942362	0.038476167	FDXACB1/FTSJ3/NOL6/PA2G4/REXO4/RRP12/SART1/URB1/WDR46/WDR74	10
BP	GO:0051303	establishment of chromosome localization	6/218	80/18723	0.000341144	0.040942362	0.038476167	AURKB/CDCA5/CHMP4A/EML3/KIF2C/NUDC	6
BP	GO:0061136	regulation of proteasomal protein catabolic process	9/218	187/18723	0.000353511	0.040942362	0.038476167	BAG6/GABARAP/HSPA1A/PKD1/PLK3/PSME2/RAD23A/RNF19B/RNF40	9
BP	GO:1901800	positive regulation of proteasomal protein catabolic process	7/218	114/18723	0.000377964	0.040942362	0.038476167	BAG6/GABARAP/HSPA1A/PLK3/RAD23A/RNF19B/RNF40	7
BP	GO:0050000	chromosome localization	6/218	82/18723	0.000389941	0.040942362	0.038476167	AURKB/CDCA5/CHMP4A/EML3/KIF2C/NUDC	6
BP	GO:0045732	positive regulation of protein catabolic process	10/218	231/18723	0.000390636	0.040942362	0.038476167	BAG6/GABARAP/HSPA1A/PLK3/RAD23A/RNF19B/RNF40/STX5/VPS11/VPS28	10
BP	GO:0006779	porphyrin-containing compound biosynthetic process	4/218	31/18723	0.000439568	0.041609065	0.039102711	HMBS/PPOX/SLC25A38/TMEM14C	4
BP	GO:0033014	tetrapyrrole biosynthetic process	4/218	31/18723	0.000439568	0.041609065	0.039102711	HMBS/PPOX/SLC25A38/TMEM14C	4
BP	GO:0016072	rRNA metabolic process	10/218	236/18723	0.000462198	0.041609065	0.039102711	FDXACB1/FTSJ3/NOL6/PA2G4/REXO4/RRP12/SART1/URB1/WDR46/WDR74	10
BP	GO:1903364	positive regulation of cellular protein catabolic process	8/218	155/18723	0.000472615	0.041609065	0.039102711	BAG6/GABARAP/HSPA1A/PLK3/RAD23A/RNF19B/RNF40/VPS11	8
CC	GO:0016607	nuclear speck	16/222	412/19550	2.08E-05	0.008198964	0.007144734	CDC25C/DDX42/EPOR/HSPA1A/ITPKC/NXF1/NXT1/OGG1/OSGEP/PABPN1/PRPF31/REXO4/SART1/SETD1A/U2AF2/UNC45A	16
CC	GO:0005776	autophagosome	7/222	100/19550	0.000144943	0.028626326	0.024945525	ATG9A/GABARAP/TBC1D17/TM9SF1/TMEM230/VPS11/WDR81	7
CC	GO:0031312	extrinsic component of organelle membrane	5/222	52/19550	0.000303836	0.040005049	0.034861162	CCDC115/COQ4/PSD/TOR1A/WDR81	5
MF	GO:0003713	transcription coactivator activity	12/225	262/18368	9.81E-05	0.025156807	0.023581486	BUD31/HYAL2/MTA2/PPRC1/SMARCA4/SMARCD1/SRA1/SS18L2/TAF12/TAF6L/USP16/USP21	12
MF	GO:0043130	ubiquitin binding	7/225	92/18368	0.00013662	0.025156807	0.023581486	CKS1B/OTUB2/RAD23A/RNF19B/SHARPIN/USP16/VPS28	7
MF	GO:0003684	damaged DNA binding	6/225	68/18368	0.000183626	0.025156807	0.023581486	DCLRE1C/FANCG/OGG1/PCNA/PNKP/RAD23A	6
MF	GO:0032182	ubiquitin-like protein binding	7/225	111/18368	0.000435437	0.038941002	0.036502514	CKS1B/OTUB2/RAD23A/RNF19B/SHARPIN/USP16/VPS28	7
MF	GO:0061133	endopeptidase activator activity	3/225	13/18368	0.000473735	0.038941002	0.036502514	APH1A/PSENEN/PSME2	3
