# Supplementary material for: A DSSM network for inferring and prioritizing cell-type-specific regulons using single-cell RNA-seq data
Source: BMC Bioinformatics. 2025 Dec 7;27:8. doi: 10.1186/s12859-025-06329-4 (PMC12798040; doi:10.1186/s12859-025-06329-4)
Supplement: Supplementary file 4 — Supplementary Material 4 [file 12859_2025_6329_MOESM4_ESM.csv]

Supplementary Table S4. Model hyperparameters
Module	Hyperparameter	Value
DSSMReg model	neuron count	300 ¡ú 300 ¡ú 128
	batch size	256
	optimizer	Adam
	learning rate	0.001
	epochs	200
Autoencoder	Neurons Count in Encoder-Decoder	700
	activation function	ReLU
	Dropout	0.1
	batch size	128
	optimizer	Adam
	learning rate	0.00001
	embedding dimension	50
Skip-gram	corpus size for human	252845
	corpus size for mouse	37239
	embedding dimension	50
	epochs	10
	window	1
	negative sampling	5
